# Supplementary material for: Comparison of vaginal hysterectomy and laparoscopic hysterectomy: a systematic review and meta-analysis
Source: BMC Womens Health. 2019 Jun 24;19:83. doi: 10.1186/s12905-019-0784-4 (PMC6591934; doi:10.1186/s12905-019-0784-4)
Supplement: Supplementary file 1 — The raw data of the enrolled studies. (XLSX 12 kb) [file 12905_2019_784_MOESM1_ESM.xlsx]

## Sheet: Sheet1
study	VH(n)	op time	SD	Hg drop	SD	EBL	SD	complications	LC	Transfusion	1st flatus	SD	Hosp stay	SD	recuperation	SD	Cost	SD	VAS0	SD	VAS24	SD	VAS48	SD	VAS72	SD	VAS96	SD	VAS120	SD	LAVH(n)	op time	SD	Hg drop	SD	EBL	SD	complications	LC	transfusion	1st flatus	SD	Hosp stay	SD	recuperation	SD	Cost	SD	VAS0
Eggemann et al. 2018	47	59	17	0.49	0.74	219	134	3											3.73	1.85	1.84	1.15	1.48	1.13	1.22	1.06	1.11	0.95	0.85	0.9	47	106	29	0.39	0.54	231	165	2											3.47
Eggemann* et al. 2018	50	56	19	0.41	0.74	223	151	0											3.76	1.49	2.03	0.92	1.41	1.07	1.15	0.99	0.71	0.82	0.52	0.66	48	99	30	0.56	0.77	237	166	1											3.48
Mohammed et al. 2017	25	132.4	30.35	1.23	0.6	429.8	140.5	4					49.52	28.5			1060.86	180.09													25	138.8	33.7	1.32	0.61	424	185.81	5					58.65	27.28			1560.5	220.5
Allam et al. 2015	30	100.4	35.8			712.5	125	3	1	6			39	2					3.25	0.17
Sesti et al. 2014	36	70	19			182.8	53	0	0		19.3	3	50.7	24																	36	129.6	47			358.3	67	2	0		26.4	3	76.7	35
Roy et al. 2011	30	67.5	15			200	155	8					42	12	15	3															30	83.75	12.5			308	130	14					66	12	22	5.33
Drahonovsky et al. 2010	40	74.5	17.67	1.22	2	279	106.67	19	3	1																					44	90	27.5	2.14	0.5	486	210.38	7	3	1
Ghezzi et al. 2010	41	56.25	14.17	1.4	1	265	140	4	0	0			66	20					5.3	2.1	3.6	2.6
Candiani et al. 2009	30	81.95	29.6	1.57	0.72	178.2	149.4	1			46.32	4	76.8	15.36					5.17	3.4	4	2.9	2.56	2.4	1.67	1.2
Sesti* et al. 2008	40	71.3	3			186	52	0	0		19	3	48	2.6																	40	129	7			362	65	0	0		26	3	72	4.2
Sesti** et al. 2008	50	70	3			181	48	0	0		18	2	46	2.8																	50	125	6			351.6	55	0	0		28	3	70	3.9
Hwang et al. 2002	30	75.9	21.58			215	134	14		1			116.4	16	29	11					2.5	0.5									30	113	33			343	218	13		5			116.14	16
Ottosen et al. 2000	40	81	28			287	211	5	1				67.2	26.4	28.1	9.5															40	102	31			311	305	3	0				74.4	33.6	19.7	7.5
Ribeiro et al. 2003	20	78	0	1.2	0.68			1	0
Darai et al. 2001	40	108	35					5	0																						40	160	50					9	3
Agostini et al. 2006	24	83.9	34.8					1	0																						24	100.2	27.9					3	0
Garry et al. 2014	168	65	38.5					65	7				103.68	48.24					6.1	1.05			2.625	0.875
Soriano et al. 2001	40	108	35					1	0																						37	160	50					1	3
Zhu et al. 2009	35	77	8.9
SD (standard deviation)
EBL (estimated blood loss)
LC (laparoconversion)
VAS (visual analogue scale)
Hosp stay (length of hospital stay)
[truncated: 63 more columns]
